# Supplementary material for: A Pilot Clinical Study of Hyperacute Serum Treatment in Osteoarthritic Knee Joint: Cytokine Changes and Clinical Effects
Source: Curr Issues Mol Biol. 2021 Jul 9;43(2):637–49. doi: 10.3390/cimb43020046 (PMC8929160; doi:10.3390/cimb43020046)
Supplement: Supplementary file 1 [file cimb-43-00046-s001.zip]

Archive with 1 entries (1 files):
- cimb-1268318-supplementary.pdf
